# Supplementary material for: Inappropriateness of Antibiotic Prescribing in Medical, Surgical and Intensive Care Units: Results of a Multicentre Observational Study
Source: Life (Basel). 2021 May 24;11(6):475. doi: 10.3390/life11060475 (PMC8225033; doi:10.3390/life11060475)
Supplement: Supplementary file 1 [file life-11-00475-s001.zip]

Archive with 1 entries (1 files):
- life-1204119-supplementary.pdf
